# Supplementary material for: Prognathodesgeminus, a new species of butterflyfish (Teleostei, Chaetodontidae) from Palau
Source: Zookeys. 2019 Apr 4;835:125–37. doi: 10.3897/zookeys.835.32562 (PMC6477842; doi:10.3897/zookeys.835.32562)
Supplement: XML Treatment for Prognathodes geminus [file zookeys.835.32562-treatment1.xml]

<!DOCTYPE tp:taxon-treatment
  PUBLIC "-//TaxonX//DTD Taxonomic Treatment Publishing DTD v0 20100105//EN" "tax-treatment-NSO.dtd">
<tp:taxon-treatment xmlns:tp="http://www.plazi.org/taxpub"><tp:treatment-meta><kwd-group><label>Taxon classification</label><kwd><named-content xmlns:xlink="http://www.w3.org/1999/xlink" content-type="kingdom">Animalia</named-content></kwd><kwd><named-content xmlns:xlink="http://www.w3.org/1999/xlink" content-type="order">Perciformes</named-content></kwd><kwd><named-content xmlns:xlink="http://www.w3.org/1999/xlink" content-type="family">Chaetodontidae</named-content></kwd></kwd-group><mixed-citation publication-type="journal"><person-group><name><surname>M. Copus</surname><given-names>Joshua</given-names></name><name><surname>L. Pyle</surname><given-names>Richard</given-names></name><name><surname>D. Greene</surname><given-names>Brian</given-names></name><name><surname>E. Randall</surname><given-names>John</given-names></name></person-group><article-title><italic><tp:taxon-name><tp:taxon-name-part taxon-name-part-type="genus" reg="Prognathodes">Prognathodes</tp:taxon-name-part><tp:taxon-name-part taxon-name-part-type="species" reg="geminus">geminus</tp:taxon-name-part></tp:taxon-name></italic>, a new species of butterflyfish (<tp:taxon-name><tp:taxon-name-part taxon-name-part-type="subclass">Teleostei</tp:taxon-name-part></tp:taxon-name>, <tp:taxon-name><tp:taxon-name-part taxon-name-part-type="family">Chaetodontidae</tp:taxon-name-part></tp:taxon-name>) from Palau</article-title><source>Zookeys</source><day>04</day><month>4</month><year>2019</year><volume>835</volume><fpage>125</fpage><lpage>137</lpage><pub-id pub-id-type="doi">10.3897/zookeys.835.32562</pub-id></mixed-citation></tp:treatment-meta><tp:nomenclature><tp:taxon-name>
            <tp:taxon-name-part taxon-name-part-type="genus" reg="Prognathodes">Prognathodes</tp:taxon-name-part>
            <tp:taxon-name-part taxon-name-part-type="species" reg="geminus">geminus</tp:taxon-name-part>
            <object-id xmlns:xlink="http://www.w3.org/1999/xlink" content-type="zoobank" xlink:type="simple">http://zoobank.org/BEAB3B7F-B4B1-44F7-8181-2FF950CA466A</object-id>
          </tp:taxon-name><tp:taxon-status xmlns:xlink="http://www.w3.org/1999/xlink" xlink:type="simple">sp. n.</tp:taxon-status><xref ref-type="fig" rid="F1">Figures 1</xref><xref ref-type="fig" rid="F2">, 2</xref><xref ref-type="fig" rid="F3">, 3</xref></tp:nomenclature><tp:treatment-sec sec-type="type locality" id="SECID0EMNAC"><title>Type Locality.</title><p>Caroline Islands; Palau; Ngemelis Island, northwest side, “Blue Holes” (<named-content xmlns:xlink="http://www.w3.org/1999/xlink" content-type="dwc:verbatimCoordinates" xlink:type="simple"><named-content content-type="geo-json" specific-use="{&#34;type&#34;:&#34;Point&#34;,&#34;coordinates&#34;:[134.221810,7.137910]}" id="NCID0EVNAC" xlink:type="simple">7.13791°N, 134.22181E</named-content></named-content>), 116 m.</p></tp:treatment-sec><tp:treatment-sec sec-type="Holotype" id="SECID0EZNAC"><title>Holotype.</title><p><named-content xmlns:xlink="http://www.w3.org/1999/xlink" content-type="dwc:institutional_code" xlink:type="simple">BPBM</named-content> 40857, GenBank <ext-link xmlns:xlink="http://www.w3.org/1999/xlink" ext-link-type="gen" xlink:href="MG895424" xlink:type="simple">MG895424</ext-link>, Barcode of Life PROGE001-17, 73.1 mm <abbrev xmlns:xlink="http://www.w3.org/1999/xlink" xlink:title="standard length" id="ABBRID0EMOAC" xlink:type="simple">SL</abbrev>, Caroline Islands; Palau; Ngemelis Island, northwest side, “Blue Holes”, <named-content xmlns:xlink="http://www.w3.org/1999/xlink" content-type="dwc:verbatimCoordinates" xlink:type="simple"><named-content content-type="geo-json" specific-use="{&#34;type&#34;:&#34;Point&#34;,&#34;coordinates&#34;:[134.221810,7.137910]}" id="NCID0ETOAC" xlink:type="simple">7.13791N, 134.22181E</named-content></named-content>; 27 April 2007; around limestone rock outcrop with limestone rubble; 116 m; hand nets; RL Pyle.</p></tp:treatment-sec><tp:treatment-sec sec-type="Paratype" id="SECID0EXOAC"><title>Paratype.</title><p><named-content xmlns:xlink="http://www.w3.org/1999/xlink" content-type="dwc:institutional_code" xlink:type="simple">USNM</named-content> 440390, GenBank <ext-link xmlns:xlink="http://www.w3.org/1999/xlink" ext-link-type="gen" xlink:href="MG895423" xlink:type="simple">MG895423</ext-link>, Barcode of Life PROGE002-17, 1:70.0 mm <abbrev xmlns:xlink="http://www.w3.org/1999/xlink" xlink:title="standard length" id="ABBRID0EKPAC" xlink:type="simple">SL</abbrev>, same location, habitat, collecting method, and date as holotype, BD Greene.</p></tp:treatment-sec><tp:treatment-sec sec-type="diagnosis" id="SECID0EOPAC"><title>Diagnosis.</title><p>A species of <italic><tp:taxon-name><tp:taxon-name-part taxon-name-part-type="genus" reg="Prognathodes">Prognathodes</tp:taxon-name-part></tp:taxon-name></italic> (sensu <xref ref-type="bibr" rid="B29">Smith et al. 2003</xref>) distinguished by the following combination of characters: dorsal-fin soft rays 17–19; anal-fin soft rays 15; head 2.48–2.49 in <abbrev xmlns:xlink="http://www.w3.org/1999/xlink" xlink:title="standard length" id="ABBRID0EAAAE" xlink:type="simple">SL</abbrev>; body depth 1.71–1.76 in <abbrev xmlns:xlink="http://www.w3.org/1999/xlink" xlink:title="standard length" id="ABBRID0EEAAE" xlink:type="simple">SL</abbrev>; pelvic-fin spine length 4.18–4.46 in <abbrev xmlns:xlink="http://www.w3.org/1999/xlink" xlink:title="standard length" id="ABBRID0EIAAE" xlink:type="simple">SL</abbrev>; body color white with three broad dark brown bands, the first intersecting the eye.</p></tp:treatment-sec><tp:treatment-sec sec-type="description" id="SECID0EMAAE"><title>Description.</title><p>Dorsal fin XIII,17 (19), last soft ray branched to base; anal fin III,15, last soft ray branched to base; pectoral-fin rays 15; pelvic-fin rays I,5; principal branched caudal rays 15; pored lateral-line scales 26 (27); scale rows above lateral line to origin of dorsal fin 11 (10); scale rows below lateral line to origin of anal fin 21 (20); gill rakers on upper limb 5 (6), on lower limb 10; vertebrae 24.</p><p>Body deep, depth 1.71 (1.76) in <abbrev xmlns:xlink="http://www.w3.org/1999/xlink" xlink:title="standard length" id="ABBRID0ETAAE" xlink:type="simple">SL</abbrev>, and compressed, width 4.36 (3.2) in depth; head length 2.49 (2.48) in <abbrev xmlns:xlink="http://www.w3.org/1999/xlink" xlink:title="standard length" id="ABBRID0EXAAE" xlink:type="simple">SL</abbrev>; snout produced, its length 2.37 (2.52) in head; orbit diameter 3.30 (3.53) in head; interorbital slightly convex, least bony width 4.59 (4.78) in head; least depth of caudal peduncle 4.59 (4.78) in head.</p><p>Mouth small, upper jaw 2.37 (2.52) in head, slightly diagonal, the gape forming an angle of about 20° to the horizontal, upper jaw slightly protruding; teeth in jaws densely setiform, longest 7.8 in orbit diameter; nostrils anterior to eye horizontally in line with center of iris, the anterior in a short membranous tube with a well-developed posterior flap, the posterior slightly larger, ovate, with a low fleshy rim. Lower edge of lacrimal smooth; margin of preopercle finely serrate; margins of other opercular bones smooth.</p><p>Lateral line forming a broad arc, ending below the base of third to fifth soft dorsal rays and within the second black band of the body. Scales ctenoid, moderately large on body except for chest and near origins of dorsal and anal fins, where small; head fully scaled except anterior portions of both jaws and around nostrils, scales on the head small; scales on fleshy sheath surrounding base of dorsal and anal fins moderately large anteriorly and proximally, reducing in size posteriorly and distally; scales on caudal peduncle and covering base of caudal fin small.</p><p>Origin of dorsal fin slightly anterior to upper end of gill opening, its base 1.5 (1.51) in <abbrev xmlns:xlink="http://www.w3.org/1999/xlink" xlink:title="standard length" id="ABBRID0E6AAE" xlink:type="simple">SL</abbrev>; first dorsal-fin spine shortest, its length 4.03 in head; second dorsal-fin spine 1.85 (1.88),in head; fourth dorsal-fin spine longest, its length 1.18 (1.26) in head; third dorsal-fin spine nearly as long as fourth, its length 1.23(1.28) in head; fifth dorsal-fin spine shorter, its length 1.28 (1.29) in head; dorsal-fin spines progressively shorter posteriorly, the last 1.96 (1.89) in head; membranes between anterior dorsal-fin spines deeply incised, progressively less so posteriorly; first dorsal-fin soft ray the longest, approximately same length as last dorsal-fin spine, 1.87 (broken in paratype) in head, dorsal-fin soft rays progressively shorter posteriorly; first anal-fin spine shortest, its length 2.67 (2.56) in head; second anal-fin spine longest, its length 1.33 (1.38) in head; third anal-fin spine 1.44 (1.53) in head; first anal-fin soft ray longest, its length 1.40 (damaged in paratype) in head, anal-fin soft rays progressively shorter posteriorly; caudal fin damaged; pectoral fins damaged; pelvic spine 1.68 (1.8) in head; first soft ray of pelvic fin broken in both specimens.</p><p>Color in life as in Figures <xref ref-type="fig" rid="F1">1</xref> and <xref ref-type="fig" rid="F2">2</xref>. Body white with three dark brown bands, the first beginning narrowly at origin of dorsal fin, curving slightly as it passes, mostly one-half eye diameter in width, to eye; second band originating at tips of third to fifth dorsal spines and basal half of fifth spine, crossing body ventrally, progressively narrower below lateral line to end on mid-abdomen one-half eye diameter in width; third dark brown band originating from outer third of eighth dorsal spine and tip of first two soft rays of fin, passing obliquely, equal in width, to lateral line, then narrowing to half that width at mid-base of soft portion of anal fin, and crossing fin to end on outer half of third anal spine; a yellowish brown bar, one-half eye diameter in average width (narrowing gradually to mid-peduncle depth), across caudal peduncle and base of caudal fin; remainder of caudal fin whitish; a yellowish brown band of pupil width passing obliquely from eye, narrowing on its anterior half, to end at tip of snout; eye silvery white with an oblique dark brown band in alignment with nape band across eye, the dorsal part half-pupil width, and the ventral part one-half that; opercular membrane bright yellow; margin of soft portion of anal fin dark yellowish brown, about pupil width on last rays and membranes, progressively narrower to first rays; a similar terminal margin on dorsal fin; pectoral fins translucent with a semicircular light gray bar at base, preceded on upper half by a bright yellow bar. about half-pupil diameter in width, in alignment with yellow margin of operculum; spine and first ray of pelvic fins white, the white continuing progressively shorter on remaining rays that are dark orange-yellow, the membranes translucent dark yellowish.</p><p>Color in alcohol similar to life color, except body a uniform dull yellow, bands dark brown, and orange areas pale brown.</p><p>Morphometric data for selected characters of type specimens are provided in Table <xref ref-type="table" rid="T1">1</xref>.</p><fig id="F1" position="float" orientation="portrait"><label>Figure 1.</label><caption><p>Holotype of <italic><tp:taxon-name><tp:taxon-name-part taxon-name-part-type="genus" reg="Prognathodes">Prognathodes</tp:taxon-name-part><tp:taxon-name-part taxon-name-part-type="species" reg="geminus">geminus</tp:taxon-name-part></tp:taxon-name></italic> (<named-content xmlns:xlink="http://www.w3.org/1999/xlink" content-type="dwc:institutional_code" xlink:type="simple">BPBM</named-content> 40857), collected at a depth of 116 m at Palau. Photograph by RL Pyle.</p></caption><graphic xmlns:xlink="http://www.w3.org/1999/xlink" xlink:href="zookeys-835-125-g001.jpg" position="float" orientation="portrait" xlink:type="simple" id="oo_291292.jpg"/></fig><fig id="F2" position="float" orientation="portrait"><label>Figure 2.</label><caption><p>Paratype of <italic><tp:taxon-name><tp:taxon-name-part taxon-name-part-type="genus" reg="Prognathodes">Prognathodes</tp:taxon-name-part><tp:taxon-name-part taxon-name-part-type="species" reg="geminus">geminus</tp:taxon-name-part></tp:taxon-name></italic> (<named-content xmlns:xlink="http://www.w3.org/1999/xlink" content-type="dwc:institutional_code" xlink:type="simple">USNM</named-content> 440390), collected at a depth of 116 m at Palau. Photograph by RL Pyle.</p></caption><graphic xmlns:xlink="http://www.w3.org/1999/xlink" xlink:href="zookeys-835-125-g002.jpg" position="float" orientation="portrait" xlink:type="simple" id="oo_291293.jpg"/></fig><table-wrap id="T1" position="float" orientation="portrait"><label>Table 1.</label><caption><p>Morphometric and meristic data for selected characters of type specimens of <italic><tp:taxon-name><tp:taxon-name-part taxon-name-part-type="genus" reg="Prognathodes">Prognathodes</tp:taxon-name-part><tp:taxon-name-part taxon-name-part-type="species" reg="geminus">geminus</tp:taxon-name-part></tp:taxon-name></italic>. Values of morphometric data (other than <abbrev xmlns:xlink="http://www.w3.org/1999/xlink" xlink:title="standard length" id="ABBRID0EIEAE" xlink:type="simple">SL</abbrev>) are represented as % of <abbrev xmlns:xlink="http://www.w3.org/1999/xlink" xlink:title="standard length" id="ABBRID0EMEAE" xlink:type="simple">SL</abbrev>.</p></caption><table id="TID0EP4AE" rules="all"><tbody><tr><th rowspan="2" colspan="1">Morphometrics</th><th rowspan="1" colspan="1">Holotype</th><th rowspan="1" colspan="1">Paratype</th></tr><tr><th rowspan="1" colspan="1"><named-content xmlns:xlink="http://www.w3.org/1999/xlink" content-type="dwc:institutional_code" xlink:type="simple">BPBM</named-content> 40857</th><th rowspan="1" colspan="1"><named-content xmlns:xlink="http://www.w3.org/1999/xlink" content-type="dwc:institutional_code" xlink:type="simple">USNM</named-content> 440390</th></tr><tr><td rowspan="1" colspan="1">Standard length (<abbrev xmlns:xlink="http://www.w3.org/1999/xlink" xlink:title="standard length" id="ABBRID0E3FAE" xlink:type="simple">SL</abbrev>) in mm</td><td rowspan="1" colspan="1">73.1</td><td rowspan="1" colspan="1">70.1</td></tr><tr><td rowspan="1" colspan="1">Body depth</td><td rowspan="1" colspan="1">58</td><td rowspan="1" colspan="1">57</td></tr><tr><td rowspan="1" colspan="1">Body width</td><td rowspan="1" colspan="1">13</td><td rowspan="1" colspan="1">13</td></tr><tr><td rowspan="1" colspan="1">Head length</td><td rowspan="1" colspan="1">40</td><td rowspan="1" colspan="1">40</td></tr><tr><td rowspan="1" colspan="1">Snout length</td><td rowspan="1" colspan="1">16</td><td rowspan="1" colspan="1">17</td></tr><tr><td rowspan="1" colspan="1">Orbit diameter</td><td rowspan="1" colspan="1">12.2</td><td rowspan="1" colspan="1">11.4</td></tr><tr><td rowspan="1" colspan="1">Interorbital Width</td><td rowspan="1" colspan="1">9.0</td><td rowspan="1" colspan="1">8.0</td></tr><tr><td rowspan="1" colspan="1">Predorsal length</td><td rowspan="1" colspan="1">46</td><td rowspan="1" colspan="1">42</td></tr><tr><td rowspan="1" colspan="1">Preanal length</td><td rowspan="1" colspan="1">72</td><td rowspan="1" colspan="1">71</td></tr><tr><td rowspan="1" colspan="1">Base of dorsal fin</td><td rowspan="1" colspan="1">67</td><td rowspan="1" colspan="1">66</td></tr><tr><td rowspan="1" colspan="1">Base of anal fin</td><td rowspan="1" colspan="1">30</td><td rowspan="1" colspan="1">30</td></tr><tr><td rowspan="1" colspan="1">Caudal Peduncle Depth</td><td rowspan="1" colspan="1">8.8</td><td rowspan="1" colspan="1">8.4</td></tr><tr><td rowspan="1" colspan="1">Pelvic Spine</td><td rowspan="1" colspan="1">23.9</td><td rowspan="1" colspan="1">22.4</td></tr><tr><td rowspan="1" colspan="1">Pelvic Fin</td><td rowspan="1" colspan="1">–</td><td rowspan="1" colspan="1">–</td></tr><tr><td rowspan="1" colspan="1">First Dorsal Spine length</td><td rowspan="1" colspan="1">10</td><td rowspan="1" colspan="1">10</td></tr><tr><td rowspan="1" colspan="1">Second Dorsal Spine length</td><td rowspan="1" colspan="1">22</td><td rowspan="1" colspan="1">21</td></tr><tr><td rowspan="1" colspan="1">Third Dorsal Spine length</td><td rowspan="1" colspan="1">33</td><td rowspan="1" colspan="1">31</td></tr><tr><td rowspan="1" colspan="1">Fourth Dorsal Spine length</td><td rowspan="1" colspan="1">34</td><td rowspan="1" colspan="1">32</td></tr><tr><td rowspan="1" colspan="1">Fifth Dorsal Spine length</td><td rowspan="1" colspan="1">31</td><td rowspan="1" colspan="1">31</td></tr><tr><td rowspan="1" colspan="1">Last Dorsal Spine length</td><td rowspan="1" colspan="1">21</td><td rowspan="1" colspan="1">21</td></tr><tr><td rowspan="1" colspan="1">Longest Dorsal Ray length</td><td rowspan="1" colspan="1">21</td><td rowspan="1" colspan="1">–</td></tr><tr><td rowspan="1" colspan="1">First Anal Spine length</td><td rowspan="1" colspan="1">15</td><td rowspan="1" colspan="1">16</td></tr><tr><td rowspan="1" colspan="1">Second Anal Spine length</td><td rowspan="1" colspan="1">30</td><td rowspan="1" colspan="1">29</td></tr><tr><td rowspan="1" colspan="1">Third Anal Spine length</td><td rowspan="1" colspan="1">28</td><td rowspan="1" colspan="1">26</td></tr><tr><td rowspan="1" colspan="1">Longest anal ray length</td><td rowspan="1" colspan="1">29</td><td rowspan="1" colspan="1">–</td></tr><tr><td rowspan="1" colspan="1">Caudal fin length</td><td rowspan="1" colspan="1">–</td><td rowspan="1" colspan="1">–</td></tr><tr><td rowspan="1" colspan="1">Pectoral fin length</td><td rowspan="1" colspan="1">–</td><td rowspan="1" colspan="1">–</td></tr><tr><td rowspan="1" colspan="3">
                    <bold>Meristics</bold>
                  </td></tr><tr><td rowspan="1" colspan="1">Dorsal Spines</td><td rowspan="1" colspan="1">XIII</td><td rowspan="1" colspan="1">XIII</td></tr><tr><td rowspan="1" colspan="1">Dorsal rays</td><td rowspan="1" colspan="1">17</td><td rowspan="1" colspan="1">19</td></tr><tr><td rowspan="1" colspan="1">Anal Spines</td><td rowspan="1" colspan="1">3</td><td rowspan="1" colspan="1">3</td></tr><tr><td rowspan="1" colspan="1">Anal Rays</td><td rowspan="1" colspan="1">15</td><td rowspan="1" colspan="1">15</td></tr><tr><td rowspan="1" colspan="1">Pectoral Rays</td><td rowspan="1" colspan="1">15</td><td rowspan="1" colspan="1">15</td></tr><tr><td rowspan="1" colspan="1">Caudal Rays</td><td rowspan="1" colspan="1">22</td><td rowspan="1" colspan="1">22</td></tr><tr><td rowspan="1" colspan="1">Pored lateral line scales</td><td rowspan="1" colspan="1">26</td><td rowspan="1" colspan="1">27</td></tr><tr><td rowspan="1" colspan="1">Dorsal scale rows</td><td rowspan="1" colspan="1">11</td><td rowspan="1" colspan="1">10</td></tr><tr><td rowspan="1" colspan="1">Ventral scale rows</td><td rowspan="1" colspan="1">21</td><td rowspan="1" colspan="1">20</td></tr><tr><td rowspan="1" colspan="1">Gill rakers</td><td rowspan="1" colspan="1">5+10</td><td rowspan="1" colspan="1">6+10</td></tr></tbody></table></table-wrap></tp:treatment-sec><tp:treatment-sec sec-type="distribution" id="SECID0EVRAE"><title>Distribution.</title><p><italic><tp:taxon-name><tp:taxon-name-part taxon-name-part-type="genus" reg="Prognathodes">Prognathodes</tp:taxon-name-part><tp:taxon-name-part taxon-name-part-type="species" reg="geminus">geminus</tp:taxon-name-part></tp:taxon-name></italic> is positively known only from Palau. However, individuals of what appear to be this species were collected by aquarium-fish collector Tim Bennett in the Coral Sea at a depth of 140 m (Fenton Walsh, pers. comm.), and video taken from a depth of about 120 m in New Caledonia (and reviewed by co-author Pyle) show what appears to be a similar fish. A similar species was recently described from the Hawaiian Islands (<italic><tp:taxon-name><tp:taxon-name-part taxon-name-part-type="genus" reg="Prognathodes">P.</tp:taxon-name-part><tp:taxon-name-part taxon-name-part-type="species" reg="basabei">basabei</tp:taxon-name-part></tp:taxon-name></italic>), but numerous deep dives by the authors and others in regions between Palau and the Hawaiian Islands have not yielded any observations of this species, nor any other members of the genus <italic><tp:taxon-name><tp:taxon-name-part taxon-name-part-type="genus" reg="Prognathodes">Prognathodes</tp:taxon-name-part></tp:taxon-name></italic>.</p></tp:treatment-sec><tp:treatment-sec sec-type="habitat" id="SECID0E2SAE"><title>Habitat.</title><p>Type specimens and other individuals observed from submersible by Patrick L Colin (pers. comm.) in Palau were seen in association with limestone outcroppings on steep slopes at depths of 110–150 m. The type specimens were collected in an area with broken limestone rubble (Figure <xref ref-type="fig" rid="F3">3</xref>).</p><fig id="F3" position="float" orientation="portrait"><label>Figure 3.</label><caption><p>Holotype of <italic><tp:taxon-name><tp:taxon-name-part taxon-name-part-type="genus" reg="Prognathodes">Prognathodes</tp:taxon-name-part><tp:taxon-name-part taxon-name-part-type="species" reg="geminus">geminus</tp:taxon-name-part></tp:taxon-name></italic> in its natural habitat at a depth of 116 m off Ngemelis, Palau. Photograph by JL Earle.</p></caption><graphic xmlns:xlink="http://www.w3.org/1999/xlink" xlink:href="zookeys-835-125-g003.jpg" position="float" orientation="portrait" xlink:type="simple" id="oo_291294.jpg"/></fig></tp:treatment-sec><tp:treatment-sec sec-type="etymology" id="SECID0E4TAE"><title>Etymology.</title><p>We name this species <italic><tp:taxon-name><tp:taxon-name-part taxon-name-part-type="genus" reg="Prognathodes"/><tp:taxon-name-part taxon-name-part-type="species" reg="geminus">geminus</tp:taxon-name-part></tp:taxon-name></italic>, Latin adjective for “twin”, in reference to its similarity in color to <italic><tp:taxon-name><tp:taxon-name-part taxon-name-part-type="genus" reg="Prognathodes">P.</tp:taxon-name-part><tp:taxon-name-part taxon-name-part-type="species" reg="basabei">basabei</tp:taxon-name-part></tp:taxon-name></italic> from the Hawaiian Islands.</p><sec sec-type="Morphological comparisons" id="SECID0EYUAE"><title>Morphological comparisons</title><p><italic><tp:taxon-name><tp:taxon-name-part taxon-name-part-type="genus" reg="Prognathodes">Prognathodes</tp:taxon-name-part><tp:taxon-name-part taxon-name-part-type="species" reg="geminus">geminus</tp:taxon-name-part></tp:taxon-name></italic> appears to be most similar in color and morphology to <italic><tp:taxon-name><tp:taxon-name-part taxon-name-part-type="genus" reg="Prognathodes">P.</tp:taxon-name-part><tp:taxon-name-part taxon-name-part-type="species" reg="basabei">basabei</tp:taxon-name-part></tp:taxon-name></italic> collected at similar depths in the Hawaiian Archipelago. These two species differ from each other in number of dorsal-fin soft rays (17–19 for <italic><tp:taxon-name><tp:taxon-name-part taxon-name-part-type="genus" reg="Prognathodes"/><tp:taxon-name-part taxon-name-part-type="species" reg="geminus">geminus</tp:taxon-name-part></tp:taxon-name></italic>, compared to 21–22 for <italic><tp:taxon-name><tp:taxon-name-part taxon-name-part-type="genus" reg="Prognathodes"/><tp:taxon-name-part taxon-name-part-type="species" reg="basabei">basabei</tp:taxon-name-part></tp:taxon-name></italic>) and anal-fin soft rays (15 compared to 16–17). <italic><tp:taxon-name><tp:taxon-name-part taxon-name-part-type="genus" reg="Prognathodes">P.</tp:taxon-name-part><tp:taxon-name-part taxon-name-part-type="species" reg="geminus">geminus</tp:taxon-name-part></tp:taxon-name></italic> has a larger head (2.48–2.49 in <abbrev xmlns:xlink="http://www.w3.org/1999/xlink" xlink:title="standard length" id="ABBRID0EWWAE" xlink:type="simple">SL</abbrev>, compared to 2.63–2.80 in <abbrev xmlns:xlink="http://www.w3.org/1999/xlink" xlink:title="standard length" id="ABBRID0E1WAE" xlink:type="simple">SL</abbrev>), its body more elongate, the depth 1.71–1.76 in <abbrev xmlns:xlink="http://www.w3.org/1999/xlink" xlink:title="standard length" id="ABBRID0E5WAE" xlink:type="simple">SL</abbrev>, compared to 1.58–1.69 for <italic><tp:taxon-name><tp:taxon-name-part taxon-name-part-type="genus" reg="Prognathodes">P.</tp:taxon-name-part><tp:taxon-name-part taxon-name-part-type="species" reg="basabei">basabei</tp:taxon-name-part></tp:taxon-name></italic>, more slender, the width 7.46–7.95 in <abbrev xmlns:xlink="http://www.w3.org/1999/xlink" xlink:title="standard length" id="ABBRID0ENXAE" xlink:type="simple">SL</abbrev> compared to 6.40–7.04, and a shorter pelvic-fin spine (4.18–4.46 in <abbrev xmlns:xlink="http://www.w3.org/1999/xlink" xlink:title="standard length" id="ABBRID0ERXAE" xlink:type="simple">SL</abbrev>, compared to 3.63–4.07 in <abbrev xmlns:xlink="http://www.w3.org/1999/xlink" xlink:title="standard length" id="ABBRID0EVXAE" xlink:type="simple">SL</abbrev>)<sup><xref ref-type="fn" rid="en1">1</xref></sup> than the Palau species. The two species also differ in certain aspects of life color. The posterior edge of the first black band of <italic><tp:taxon-name><tp:taxon-name-part taxon-name-part-type="genus" reg="Prognathodes">P.</tp:taxon-name-part><tp:taxon-name-part taxon-name-part-type="species" reg="geminus">geminus</tp:taxon-name-part></tp:taxon-name></italic> (Figures <xref ref-type="fig" rid="F1">1</xref>–<xref ref-type="fig" rid="F3">3</xref>) ends at the origin of the first dorsal spine while it includes the first dorsal spine in <italic><tp:taxon-name><tp:taxon-name-part taxon-name-part-type="genus" reg="Prognathodes">P.</tp:taxon-name-part><tp:taxon-name-part taxon-name-part-type="species" reg="basabei">basabei</tp:taxon-name-part></tp:taxon-name></italic> (Figure <xref ref-type="fig" rid="F4">4</xref>). The anterior edge of the second black band of <italic><tp:taxon-name><tp:taxon-name-part taxon-name-part-type="genus" reg="Prognathodes">P.</tp:taxon-name-part><tp:taxon-name-part taxon-name-part-type="species" reg="geminus">geminus</tp:taxon-name-part></tp:taxon-name></italic> originates at the third dorsal-fin spine, whereas this band originates on the fourth dorsal-fin spine in <italic><tp:taxon-name><tp:taxon-name-part taxon-name-part-type="genus" reg="Prognathodes">P.</tp:taxon-name-part><tp:taxon-name-part taxon-name-part-type="species" reg="basabei">basabei</tp:taxon-name-part></tp:taxon-name></italic>. Moreover, both of the dark bands on <italic><tp:taxon-name><tp:taxon-name-part taxon-name-part-type="genus" reg="Prognathodes">P.</tp:taxon-name-part><tp:taxon-name-part taxon-name-part-type="species" reg="geminus">geminus</tp:taxon-name-part></tp:taxon-name></italic> are proportionally broader dorsally, tapering more substantially ventrally than in <italic><tp:taxon-name><tp:taxon-name-part taxon-name-part-type="genus" reg="Prognathodes">P.</tp:taxon-name-part><tp:taxon-name-part taxon-name-part-type="species" reg="basabei">basabei</tp:taxon-name-part></tp:taxon-name></italic>. Also, the pale areas between dark bands are white in <italic><tp:taxon-name><tp:taxon-name-part taxon-name-part-type="genus" reg="Prognathodes">P.</tp:taxon-name-part><tp:taxon-name-part taxon-name-part-type="species" reg="geminus">geminus</tp:taxon-name-part></tp:taxon-name></italic>, but pale yellow in <italic><tp:taxon-name><tp:taxon-name-part taxon-name-part-type="genus" reg="Prognathodes">P.</tp:taxon-name-part><tp:taxon-name-part taxon-name-part-type="species" reg="basabei">basabei</tp:taxon-name-part></tp:taxon-name></italic>, and the orangish coloration on the pelvic fins and posterior margin of the soft dorsal and anal fins of <italic><tp:taxon-name><tp:taxon-name-part taxon-name-part-type="genus" reg="Prognathodes">P.</tp:taxon-name-part><tp:taxon-name-part taxon-name-part-type="species" reg="geminus">geminus</tp:taxon-name-part></tp:taxon-name></italic> are much darker (brownish) than in <italic><tp:taxon-name><tp:taxon-name-part taxon-name-part-type="genus" reg="Prognathodes">P.</tp:taxon-name-part><tp:taxon-name-part taxon-name-part-type="species" reg="basabei">basabei</tp:taxon-name-part></tp:taxon-name></italic>.</p><fig id="F4" position="float" orientation="portrait"><label>Figure 4.</label><caption><p>Holotype of <italic><tp:taxon-name><tp:taxon-name-part taxon-name-part-type="genus" reg="Prognathodes">Prognathodes</tp:taxon-name-part><tp:taxon-name-part taxon-name-part-type="species" reg="basabei">basabei</tp:taxon-name-part></tp:taxon-name></italic> (<named-content xmlns:xlink="http://www.w3.org/1999/xlink" content-type="dwc:institutional_code" xlink:type="simple">BPBM</named-content> 41290), collected at a depth of 61 m off Pearl and Hermes Atoll, northwestern Hawaiian islands. Photograph by RL Pyle.</p></caption><graphic xmlns:xlink="http://www.w3.org/1999/xlink" xlink:href="zookeys-835-125-g004.jpg" position="float" orientation="portrait" xlink:type="simple" id="oo_291295.jpg"/></fig><p><italic><tp:taxon-name><tp:taxon-name-part taxon-name-part-type="genus" reg="Prognathodes">Prognathodes</tp:taxon-name-part><tp:taxon-name-part taxon-name-part-type="species" reg="geminus">geminus</tp:taxon-name-part></tp:taxon-name></italic> is also similar in color and morphology to <italic><tp:taxon-name><tp:taxon-name-part taxon-name-part-type="genus" reg="Prognathodes">P.</tp:taxon-name-part><tp:taxon-name-part taxon-name-part-type="species" reg="guezei">guezei</tp:taxon-name-part></tp:taxon-name></italic> (Figure <xref ref-type="fig" rid="F5">5</xref>) from the western Indian Ocean. It differs from that species morphologically in number of dorsal-fin soft rays (17–19 for <italic><tp:taxon-name><tp:taxon-name-part taxon-name-part-type="genus" reg="Prognathodes"/><tp:taxon-name-part taxon-name-part-type="species" reg="geminus">geminus</tp:taxon-name-part></tp:taxon-name></italic>, compared to 20 for <italic><tp:taxon-name><tp:taxon-name-part taxon-name-part-type="genus" reg="Prognathodes"/><tp:taxon-name-part taxon-name-part-type="species" reg="guezei">guezei</tp:taxon-name-part></tp:taxon-name></italic>), body depth (1.71–1.76 in <abbrev xmlns:xlink="http://www.w3.org/1999/xlink" xlink:title="standard length" id="ABBRID0EL5AE" xlink:type="simple">SL</abbrev>, compared to 1.87–1.95 in <abbrev xmlns:xlink="http://www.w3.org/1999/xlink" xlink:title="standard length" id="ABBRID0EP5AE" xlink:type="simple">SL</abbrev>), and body width (7.46–7.95 in <abbrev xmlns:xlink="http://www.w3.org/1999/xlink" xlink:title="standard length" id="ABBRID0ET5AE" xlink:type="simple">SL</abbrev>, compared to 7.16–7.27). There are also several differences in life color between the two species. In particular, <italic><tp:taxon-name><tp:taxon-name-part taxon-name-part-type="genus" reg="Prognathodes">P.</tp:taxon-name-part><tp:taxon-name-part taxon-name-part-type="species" reg="guezei">guezei</tp:taxon-name-part></tp:taxon-name></italic> has more pronounced and discrete yellow bars on the body between the black bands, compared with more white in <italic><tp:taxon-name><tp:taxon-name-part taxon-name-part-type="genus" reg="Prognathodes">P.</tp:taxon-name-part><tp:taxon-name-part taxon-name-part-type="species" reg="geminus">geminus</tp:taxon-name-part></tp:taxon-name></italic>. The two black bands on the body of <italic><tp:taxon-name><tp:taxon-name-part taxon-name-part-type="genus" reg="Prognathodes">P.</tp:taxon-name-part><tp:taxon-name-part taxon-name-part-type="species" reg="guezei">guezei</tp:taxon-name-part></tp:taxon-name></italic> taper even more substantially than they do in the <italic><tp:taxon-name><tp:taxon-name-part taxon-name-part-type="genus" reg="Prognathodes">P.</tp:taxon-name-part><tp:taxon-name-part taxon-name-part-type="species" reg="geminus">geminus</tp:taxon-name-part></tp:taxon-name></italic>. Also, the orangish coloration on the pelvic fins and posterior margin of the soft dorsal and anal fins of <italic><tp:taxon-name><tp:taxon-name-part taxon-name-part-type="genus" reg="Prognathodes">P.</tp:taxon-name-part><tp:taxon-name-part taxon-name-part-type="species" reg="guezei">guezei</tp:taxon-name-part></tp:taxon-name></italic> are much paler and more yellowish than in <italic><tp:taxon-name><tp:taxon-name-part taxon-name-part-type="genus" reg="Prognathodes">P.</tp:taxon-name-part><tp:taxon-name-part taxon-name-part-type="species" reg="geminus">geminus</tp:taxon-name-part></tp:taxon-name></italic>.</p><fig id="F5" position="float" orientation="portrait"><label>Figure 5.</label><caption><p><italic><tp:taxon-name><tp:taxon-name-part taxon-name-part-type="genus" reg="Prognathodes">Prognathodes</tp:taxon-name-part><tp:taxon-name-part taxon-name-part-type="species" reg="guezei">guezei</tp:taxon-name-part></tp:taxon-name></italic> at a depth of 117 m off Sodwana Bay, South Africa. Photograph by RL Pyle.</p></caption><graphic xmlns:xlink="http://www.w3.org/1999/xlink" xlink:href="zookeys-835-125-g005.jpg" position="float" orientation="portrait" xlink:type="simple" id="oo_291296.jpg"/></fig></sec><sec sec-type="Genetic comparisons" id="SECID0EVBAG"><title>Genetic comparisons</title><p>A comparison of mtDNA COI sequences obtained from the holotype and paratype of <italic><tp:taxon-name><tp:taxon-name-part taxon-name-part-type="genus" reg="Prognathodes">P.</tp:taxon-name-part><tp:taxon-name-part taxon-name-part-type="species" reg="geminus">geminus</tp:taxon-name-part></tp:taxon-name></italic> and from the holotype and two paratypes of <italic><tp:taxon-name><tp:taxon-name-part taxon-name-part-type="genus" reg="Prognathodes">P.</tp:taxon-name-part><tp:taxon-name-part taxon-name-part-type="species" reg="basabei">basabei</tp:taxon-name-part></tp:taxon-name></italic> reveal 8% uncorrected sequence divergence, consistent with species-level divergences in other fish taxa (<xref ref-type="bibr" rid="B14">Johns and Avise 1998</xref>, <xref ref-type="bibr" rid="B3">Bowen et al. 2001</xref>, <xref ref-type="bibr" rid="B2">Bellwood et al. 2004</xref>, <xref ref-type="bibr" rid="B7">Fessler and Westneat 2007</xref>, <xref ref-type="bibr" rid="B25">Randall and Rocha 2009</xref>, <xref ref-type="bibr" rid="B26">Reece et al. 2010</xref>, <xref ref-type="bibr" rid="B27">Rocha 2004</xref>, <xref ref-type="bibr" rid="B28">Rocha et al. 2008</xref>). By contrast, the two specimens of <italic><tp:taxon-name><tp:taxon-name-part taxon-name-part-type="genus" reg="Prognathodes">P.</tp:taxon-name-part><tp:taxon-name-part taxon-name-part-type="species" reg="geminus">geminus</tp:taxon-name-part></tp:taxon-name></italic> did not differ from each other genetically at COI, and the tree specimens of <italic><tp:taxon-name><tp:taxon-name-part taxon-name-part-type="genus" reg="Prognathodes">P.</tp:taxon-name-part><tp:taxon-name-part taxon-name-part-type="species" reg="basabei">basabei</tp:taxon-name-part></tp:taxon-name></italic> differ only by 0.02%. While no tissue samples or DNA sequences have been reported for <italic><tp:taxon-name><tp:taxon-name-part taxon-name-part-type="genus" reg="Prognathodes">P.</tp:taxon-name-part><tp:taxon-name-part taxon-name-part-type="species" reg="guezei">guezei</tp:taxon-name-part></tp:taxon-name></italic>, we expect that given the geographic distributions of <italic><tp:taxon-name><tp:taxon-name-part taxon-name-part-type="genus" reg="Prognathodes">P.</tp:taxon-name-part><tp:taxon-name-part taxon-name-part-type="species" reg="guezei">guezei</tp:taxon-name-part></tp:taxon-name></italic> in the western Indian Ocean, and <italic><tp:taxon-name><tp:taxon-name-part taxon-name-part-type="genus" reg="Prognathodes">P.</tp:taxon-name-part><tp:taxon-name-part taxon-name-part-type="species" reg="geminus">geminus</tp:taxon-name-part></tp:taxon-name></italic> and <italic><tp:taxon-name><tp:taxon-name-part taxon-name-part-type="genus" reg="Prognathodes">P.</tp:taxon-name-part><tp:taxon-name-part taxon-name-part-type="species" reg="basabei">basabei</tp:taxon-name-part></tp:taxon-name></italic> in the Pacific Ocean, a much greater genetic divergence between <italic><tp:taxon-name><tp:taxon-name-part taxon-name-part-type="genus" reg="Prognathodes">P.</tp:taxon-name-part><tp:taxon-name-part taxon-name-part-type="species" reg="guezei">guezei</tp:taxon-name-part></tp:taxon-name></italic> and the other two species likely exists.</p></sec></tp:treatment-sec><tp:treatment-sec><!--Section generated to contain objects referenced in tp:taxon-treatment.--><fn-group><fn id="en1"><p>Pyle and Kosaki (2016) incorrectly stated that the pelvic-fin spine of P.basabei was “shorter” than that of this species, although they correctly presented the corresponding proportional measurements.</p></fn></fn-group></tp:treatment-sec><ref-list><ref id="B29"><mixed-citation xmlns:xlink="http://www.w3.org/1999/xlink" xlink:type="simple"><person-group><name name-style="western"><surname>Smith</surname><given-names>WL</given-names></name><name name-style="western"><surname>Webb</surname><given-names>JL</given-names></name><name name-style="western"><surname>Blum</surname><given-names>SD</given-names></name></person-group> (<year>2003</year>) <article-title>The evolution of the laterophysic connection with a revised phylogeny and taxonomy of butterflyfishes (<tp:taxon-name><tp:taxon-name-part taxon-name-part-type="subclass">Teleostei</tp:taxon-name-part></tp:taxon-name>: <tp:taxon-name><tp:taxon-name-part taxon-name-part-type="family">Chaetodontidae</tp:taxon-name-part></tp:taxon-name>).</article-title><source>Cladistics</source><volume>19</volume>(<issue>2003</issue>): <fpage>287</fpage>–<lpage>306</lpage>. <ext-link xlink:type="simple" ext-link-type="doi" xlink:href="10.1111/j.1096-0031.2003.tb00374.x">https://doi.org/10.1111/j.1096-0031.2003.tb00374.x</ext-link></mixed-citation></ref><ref id="B14"><mixed-citation xmlns:xlink="http://www.w3.org/1999/xlink" xlink:type="simple"><person-group><name name-style="western"><surname>Johns</surname><given-names>GC</given-names></name><name name-style="western"><surname>Avise</surname><given-names>JC</given-names></name></person-group> (<year>1998</year>) <article-title>A comparative summary of genetic distances in the vertebrates from the mitochondrial cytochrome <italic>b</italic> gene.</article-title><source>Molecular Biology and Evolution</source><volume>15</volume>: <fpage>1481</fpage>–<lpage>1490</lpage>. <ext-link xlink:type="simple" ext-link-type="doi" xlink:href="10.1093/oxfordjournals.molbev.a025875">https://doi.org/10.1093/oxfordjournals.molbev.a025875</ext-link></mixed-citation></ref><ref id="B3"><mixed-citation xmlns:xlink="http://www.w3.org/1999/xlink" xlink:type="simple"><person-group><name name-style="western"><surname>Bowen</surname><given-names>BW</given-names></name><name name-style="western"><surname>Bass</surname><given-names>AL</given-names></name><name name-style="western"><surname>Rocha</surname><given-names>LA</given-names></name><name name-style="western"><surname>Grant</surname><given-names>WS</given-names></name><name name-style="western"><surname>Robertson</surname><given-names>DR</given-names></name></person-group> (<year>2001</year>) Phylogeography of the trumpetfish (<italic><tp:taxon-name><tp:taxon-name-part taxon-name-part-type="genus">Aulostomus</tp:taxon-name-part></tp:taxon-name></italic> spp.): ring species complex on a global scale. Evolution 55: 1029–1039. <ext-link xlink:type="simple" ext-link-type="doi" xlink:href="10.1554/0014-3820(2001)055[1029:POTTAR]2.0.CO;2">https://doi.org/10.1554/0014-3820(2001)055[1029:POTTAR]2.0.CO;2</ext-link></mixed-citation></ref><ref id="B2"><mixed-citation xmlns:xlink="http://www.w3.org/1999/xlink" xlink:type="simple"><person-group><name name-style="western"><surname>Bellwood</surname><given-names>DR</given-names></name><name name-style="western"><surname>van Herwerden</surname><given-names>L</given-names></name><name name-style="western"><surname>Konow</surname><given-names>N</given-names></name></person-group> (<year>2004</year>) <article-title>Evolution and biogeography of marine angelfishes (<tp:taxon-name><tp:taxon-name-part taxon-name-part-type="class">Pisces</tp:taxon-name-part></tp:taxon-name>: <tp:taxon-name><tp:taxon-name-part taxon-name-part-type="family">Pomacanthidae</tp:taxon-name-part></tp:taxon-name>).</article-title><source>Molecular Phylogenetics and Evolution</source><volume>33</volume>: <fpage>140</fpage>–<lpage>155</lpage>. <ext-link xlink:type="simple" ext-link-type="doi" xlink:href="10.1016/j.ympev.2004.04.015">https://doi.org/10.1016/j.ympev.2004.04.015</ext-link></mixed-citation></ref><ref id="B7"><mixed-citation xmlns:xlink="http://www.w3.org/1999/xlink" xlink:type="simple"><person-group><name name-style="western"><surname>Fessler</surname><given-names>JL</given-names></name><name name-style="western"><surname>Westneat</surname><given-names>MW</given-names></name></person-group> (<year>2007</year>) <article-title>Molecular phylogenetics of the butterflyfishes (<tp:taxon-name><tp:taxon-name-part taxon-name-part-type="family">Chaetodontidae</tp:taxon-name-part></tp:taxon-name>): Taxonomy and biogeography of a global coral reef fish family.</article-title><source>Molecular Phylogenetics and Evolution</source><volume>45</volume>: <fpage>50</fpage>–<lpage>68</lpage>. <ext-link xlink:type="simple" ext-link-type="doi" xlink:href="10.1016/j.ympev.2007.05.018">https://doi.org/10.1016/j.ympev.2007.05.018</ext-link></mixed-citation></ref><ref id="B25"><mixed-citation xmlns:xlink="http://www.w3.org/1999/xlink" xlink:type="simple"><person-group><name name-style="western"><surname>Randall</surname><given-names>JE</given-names></name><name name-style="western"><surname>Rocha</surname><given-names>LA</given-names></name></person-group> (<year>2009</year>) <article-title><italic><tp:taxon-name><tp:taxon-name-part taxon-name-part-type="genus">Chaetodontoplus</tp:taxon-name-part><tp:taxon-name-part taxon-name-part-type="species">poliourus</tp:taxon-name-part></tp:taxon-name></italic>, A new angelfish (<tp:taxon-name><tp:taxon-name-part taxon-name-part-type="order">Perciformes</tp:taxon-name-part></tp:taxon-name>: <tp:taxon-name><tp:taxon-name-part taxon-name-part-type="family">Pomacanthidae</tp:taxon-name-part></tp:taxon-name>) from the tropical western Atlantic.</article-title><source>The Raffles Bulletin of Zoology</source><volume>57</volume>(<issue>2</issue>): <fpage>511</fpage>–<lpage>520</lpage>. <ext-link xlink:type="simple" ext-link-type="uri" xlink:href="http://lkcnhm.nus.edu.sg/nus/pdf/PUBLICATION/Raffles%20Bulletin%20of%20Zoology/Past%20Volumes/RBZ%2057(2)/57rbz511-520.pdf">http://lkcnhm.nus.edu.sg/nus/pdf/PUBLICATION/Raffles%20Bulletin%20of%20Zoology/Past%20Volumes/RBZ%2057(2)/57rbz511-520.pdf</ext-link></mixed-citation></ref><ref id="B26"><mixed-citation xmlns:xlink="http://www.w3.org/1999/xlink" xlink:type="simple"><person-group><name name-style="western"><surname>Reece</surname><given-names>JS</given-names></name><name name-style="western"><surname>Bowen</surname><given-names>BW</given-names></name><name name-style="western"><surname>Smith</surname><given-names>DG</given-names></name><name name-style="western"><surname>Larson</surname><given-names>AF</given-names></name></person-group> (<year>2010</year>) <article-title>Molecular phylogenetics of moray eels (<tp:taxon-name><tp:taxon-name-part taxon-name-part-type="family">Muraenidae</tp:taxon-name-part></tp:taxon-name>) demonstrates multiple origins of a shell-crushing jaw (<italic><tp:taxon-name><tp:taxon-name-part taxon-name-part-type="genus">Gymnomuraena</tp:taxon-name-part></tp:taxon-name></italic>, <italic><tp:taxon-name><tp:taxon-name-part taxon-name-part-type="genus">Echidna</tp:taxon-name-part></tp:taxon-name></italic>) and multiple colonizations of the Atlantic Ocean.</article-title><source>Molecular Phylogenetics and Evolution</source><volume>57</volume>: <fpage>829</fpage>–<lpage>835</lpage>. <ext-link xlink:type="simple" ext-link-type="doi" xlink:href="10.1016/j.ympev.2010.07.013">https://doi.org/10.1016/j.ympev.2010.07.013</ext-link></mixed-citation></ref><ref id="B27"><mixed-citation xmlns:xlink="http://www.w3.org/1999/xlink" xlink:type="simple"><person-group><name name-style="western"><surname>Rocha</surname><given-names>LA</given-names></name></person-group> (<year>2004</year>) <article-title>Mitochondrial DNA and color pattern variation in three western Atlantic <italic><tp:taxon-name><tp:taxon-name-part taxon-name-part-type="genus">Halichoeres</tp:taxon-name-part></tp:taxon-name></italic> (<tp:taxon-name><tp:taxon-name-part taxon-name-part-type="family">Labridae</tp:taxon-name-part></tp:taxon-name>), with the revalidation of two species.</article-title><source>Copeia</source><volume>4</volume>: <fpage>770</fpage>–<lpage>782</lpage>. <ext-link xlink:type="simple" ext-link-type="doi" xlink:href="10.1643/CG-04-106">https://doi.org/10.1643/CG-04-106</ext-link></mixed-citation></ref><ref id="B28"><mixed-citation xmlns:xlink="http://www.w3.org/1999/xlink" xlink:type="simple"><person-group><name name-style="western"><surname>Rocha</surname><given-names>LA</given-names></name><name name-style="western"><surname>Lindeman</surname><given-names>KC</given-names></name><name name-style="western"><surname>Rocha</surname><given-names>CR</given-names></name><name name-style="western"><surname>Lessios</surname><given-names>HA</given-names></name></person-group> (<year>2008</year>) <article-title>Historical biogeography and speciation in the reef fish genus <italic><tp:taxon-name><tp:taxon-name-part taxon-name-part-type="genus">Haemulon</tp:taxon-name-part></tp:taxon-name></italic> (<tp:taxon-name><tp:taxon-name-part taxon-name-part-type="subclass">Teleostei</tp:taxon-name-part></tp:taxon-name>: <tp:taxon-name><tp:taxon-name-part taxon-name-part-type="family">Haemulidae</tp:taxon-name-part></tp:taxon-name>).</article-title><source>Molecular Phylogenetics and Evolution</source><volume>48</volume>: <fpage>91</fpage>–<lpage>928</lpage>. <ext-link xlink:type="simple" ext-link-type="doi" xlink:href="10.1016/j.ympev.2008.05.024">https://doi.org/10.1016/j.ympev.2008.05.024</ext-link></mixed-citation></ref></ref-list></tp:taxon-treatment>
